# Supplementary material for: Design and Usability Study of a Point of Care mHealth App for Early Dry Eye Screening and Detection
Source: J Clin Med. 2023 Oct 12;12(20):6479. doi: 10.3390/jcm12206479 (PMC10607458; doi:10.3390/jcm12206479)
Supplement: Supplementary file 1 [file jcm-12-06479-s001.zip]

Archive with 1 entries (1 files):
- jcm-2627885-supplementary.pdf
